# Supplementary material for: Low-Intensity Resistance Exercise in Cardiac Rehabilitation: A Narrative Review of Mechanistic Evidence and Clinical Implications
Source: J Clin Med. 2024 Dec 2;13(23):7338. doi: 10.3390/jcm13237338 (PMC11642833; doi:10.3390/jcm13237338)
Supplement: Supplementary file 1 [file jcm-13-07338-s001.zip]

Archive with 1 entries (1 files):
- jcm-3342112-supplementary.pdf
